# Supplementary material for: A new species of the genus Helcogramma (Blenniiformes, Tripterygiidae) from Taiwan
Source: Zookeys. 2012 Aug 21;(216):57–72. doi: 10.3897/zookeys.216.3407 (PMC3426895; doi:10.3897/zookeys.216.3407)
Supplement: XML Treatment for Helcogramma fuscipectoris [file zookeys.216.3407-treatment2.xml]

<!DOCTYPE tp:taxon-treatment
  PUBLIC "-//TaxonX//DTD Taxonomic Treatment Publishing DTD v0 20100105//EN" "tax-treatment-NSO.dtd">
<tp:taxon-treatment xmlns:tp="http://www.plazi.org/taxpub"><tp:treatment-meta><mixed-citation publication-type="journal"><person-group><name><surname>Chiang</surname><given-names>Min-Chia</given-names></name><name><surname>Chen</surname><given-names>I-Shiung</given-names></name></person-group><article-title>A new species of the genus 
                    <italic>Helcogramma</italic> (Blenniiformes, Tripterygiidae) from Taiwan
                </article-title><source>Zookeys</source><day>21</day><month>8</month><year>2012</year><volume>2012</volume><issue>216</issue><fpage>57</fpage><lpage>72</lpage><pub-id pub-id-type="doi">10.3897/zookeys.216.3407</pub-id></mixed-citation></tp:treatment-meta><tp:nomenclature><tp:taxon-name>
                        <tp:taxon-name-part taxon-name-part-type="genus">Helcogramma</tp:taxon-name-part>
                        <tp:taxon-name-part taxon-name-part-type="species">fuscipectoris</tp:taxon-name-part>
                    <object-id xmlns:xlink="http://www.w3.org/1999/xlink" xlink:type="simple">http://species-id.net/wiki/Helcogramma_fuscipectoris</object-id>
								</tp:taxon-name><tp:taxon-authority>(Fowler, 1946)</tp:taxon-authority><xref ref-type="fig" rid="F3">Fig. 3a</xref><tp:nomenclature-citation-list><tp:nomenclature-citation><tp:taxon-name>Enneapterygius fuscipectoris</tp:taxon-name><comment><xref ref-type="bibr" rid="B3">Fowler 1946</xref>: 186 (Type locality: Aguni shima, Riu kiu Island).</comment></tp:nomenclature-citation><tp:nomenclature-citation><tp:taxon-name>Enneapterygius personatus</tp:taxon-name><comment>:<xref ref-type="bibr" rid="B3">Fowler 1946</xref>: 185.</comment></tp:nomenclature-citation><tp:nomenclature-citation><tp:taxon-name>Enneapterygius quadrimaculatus</tp:taxon-name><comment>:<xref ref-type="bibr" rid="B3">Fowler 1946</xref>: 189.</comment></tp:nomenclature-citation><tp:nomenclature-citation><tp:taxon-name>Helcogramma obtusirostris</tp:taxon-name><comment> (non <xref ref-type="bibr" rid="B12">Klunzinger 1871</xref>): <xref ref-type="bibr" rid="B6">Hansen 1986</xref>: 341 (part: Japan; Taiwan).</comment></tp:nomenclature-citation><tp:nomenclature-citation><tp:taxon-name>Helcogramma obtusirostris</tp:taxon-name><comment> (non <xref ref-type="bibr" rid="B12">Klunzinger 1871</xref>): <xref ref-type="bibr" rid="B17">Shen and Wu 1994</xref>: 21.</comment></tp:nomenclature-citation><tp:nomenclature-citation><tp:taxon-name>Helcogramma fuscipectoris</tp:taxon-name><comment>: <xref ref-type="bibr" rid="B4">Fricke 1997</xref>: 429.</comment></tp:nomenclature-citation></tp:nomenclature-citation-list></tp:nomenclature><tp:treatment-sec sec-type="Material Examined for Description"><title>Material Examined for Description.</title><p>NTOU-P 2009-06-058, male, 22.1 mm SL, Chenggong Township, Taitung County, Taiwan, intertidal rock pools, J. H. Huang, 6 June 2006; NTOU-P 2009-06-059, male, 22.3 mm SL, Chenggong Township, Tai<!--PageBreak-->tung County, Taiwan, intertidal rock pools, M. C. Chiang and J. H. Huang, 19 Aug 2006; NTOU-P 2009-06-060, male, 22.0 mm SL, San-diao-jiao, Gongliao Township, Taipei County, Taiwan, J. T. Chen, 18 Aug 2006; NTOU-P 2009-06-61, male, 21.2 mm SL, Feng-chui-sha, Hengchun Township, Pingtung County, Taiwan, 6-12 m depth, M. C. Chiang and J. H. Huang., 20 July 2007; NTOU-P 2009-06-062, male, 21.8 mm SL, Ba-dou-zi, Keelung City, Taiwan, intertidal pools, M. C. Chiang and W. H. Li, 27 Aug 2008; NTOU-P 2009-06-063, male, 20.8 mm SL, Chenggong Township, Taitung County, Taiwan, intertidal pools, M. C. Chiang and J. H. Huang, 31 May 2008; NTOU-P 2009-06-064, male, 25.1 mm SL, Chenggong Township, Taitung County, Taiwan, intertidal pools, M. C. Chiang, 25 April 2009; NTOU-P 2009-06-065, 3 specimens, 20.0-23.3 mm SL, Da-bai-sha, Lyutao Township, Taitung County, Taiwan, 12 m depth, M. C. Chiang, 27 April 2009; NTOU-P 2009-06-066, female, 24.5 mm SL, Chenggong Township, Taitung County, Taiwan, intertidal pools, M. C. Chiang et al., 7 April 2007.</p></tp:treatment-sec><tp:treatment-sec sec-type="Description"><title>Description.</title><p>D III, XIII-XIV (modally XIV), 9-11 (modally 10). A I, 19-20. Lateral line with 21-22 pored scales (usually 22). Dentary pore pattern 3-4+1+3-4 (modally 4+1+4). Supraorbital cirrus simple and minute, sometimes too small to find. Nasal cirrus leaf-like and slender. First dorsal fin lower in height than second in both sexes. Vertebrae 10+26-27. Males with black mask on lower half of head below eye, black area extending onto base of pectoral-fin rays; fresh males with narrow, horizontal bright blue stripe extending from corner of mouth onto the preopercle, and a whitish blue dashed line on lower pectoral-fin base may be present. Fresh male specimens orange to red generally, series of pale marks and black or dark brown tiny dots along midline and back; females white or pale yellow with orange to red or brown markings extending from dorsum to midline or below, in which red to brown chromatophores are concentrated along lateral line. Dorsal-fin elements red. Anal fin with four, sometimes five or six, basal dusky red to black blotches. (Note. The orange/red body colouration described above is apparent after fresh specimens have been immersed in ice; when first captured, the head and body are pale olive to green or brownish green.)</p><fig id="F3" position="float" orientation="portrait"><label>Figure 3.</label><caption><p>Specimen photographs of <bold>a</bold> <italic><tp:taxon-name>Helcogramma fuscipectoris</tp:taxon-name></italic>, NTOU-P 2009-06-063, male, 20.8 mm SL, Chenggong, Taitung, Taiwan <bold>b</bold> <italic><tp:taxon-name>Helcogramma inclinata</tp:taxon-name></italic>, NTOU-P 2009-06-054, male, 35.3 mm SL, Nan-ren-road, Pingtung, Taiwan <bold>c</bold> <italic><tp:taxon-name>Helcogramma rhinoceros</tp:taxon-name></italic>, NTOU-P 2009-06-043, 29.6 m SL, Feng-chui-sha, Pingtung, Taiwan <bold>d</bold> <italic><tp:taxon-name>Helcogramma striata</tp:taxon-name></italic>, NTOU-P 2009-06-048, 27.4 mm SL, Chuan-fan-shi, Pingtung, Taiwan <bold>e</bold> <italic><tp:taxon-name>Helcogramma trigloides</tp:taxon-name></italic>, male, 31.2 mm SL, Efate Island, Vanuatu, photograph by JT Williams.</p></caption><graphic xmlns:xlink="http://www.w3.org/1999/xlink" xlink:href="ZooKeys-216-057-g003.jpg" position="float" orientation="portrait" xlink:type="simple"/></fig></tp:treatment-sec><tp:treatment-sec sec-type="Distribution"><title>Distribution.</title><p>The specimens described herein were collected at depths of 0-3 m from eastern and northeastern Taiwan. This species previously has been recorded from the eastern and southern coasts of Taiwan, Ryukyu Islands, Izu Islands (Japan), China, Philippines, Vietnam, Thailand, Malaysia, Indonesia, and Vanuatu (<xref ref-type="bibr" rid="B4">Fricke 1997</xref>).</p></tp:treatment-sec><tp:treatment-sec sec-type="Remarks"><title>Remarks.</title><p><italic><tp:taxon-name>Helcogramma fuscipectoris</tp:taxon-name></italic>, <italic><tp:taxon-name>Enneapterygius personatus</tp:taxon-name></italic> <xref ref-type="bibr" rid="B3">Fowler (1946)</xref> and <italic><tp:taxon-name>Enneapterygius quadrimaculatus</tp:taxon-name></italic> <xref ref-type="bibr" rid="B3">Fowler (1946)</xref>, which were described in the same paper, were subsequently placed in the synonymy of <italic><tp:taxon-name>Helcogramma obtusirostre</tp:taxon-name></italic> (<xref ref-type="bibr" rid="B12">Klunzinger 1871</xref>) by <xref ref-type="bibr" rid="B6">Hansen (1986)</xref>. However, <italic><tp:taxon-name>Helcogramma fuscipectoris</tp:taxon-name></italic> was recognized by <xref ref-type="bibr" rid="B4">Fricke (1997)</xref> as a valid species, and he determined that <italic><tp:taxon-name>Enneapterygius personatus</tp:taxon-name></italic> and <italic><tp:taxon-name>Enneapterygius quadrimaculatus</tp:taxon-name></italic> were junior synonyms. <italic><tp:taxon-name>Helcogramma obtusirostre</tp:taxon-name></italic> is distinguished from <italic><tp:taxon-name>Helcogramma fuscipectoris</tp:taxon-name></italic> by geographical distribution, body colouration, anal fin colour pattern, and other characters (<xref ref-type="bibr" rid="B4">Fricke 1997</xref>).<!--PageBreak--></p></tp:treatment-sec><ref-list><ref id="B3"><mixed-citation xmlns:xlink="http://www.w3.org/1999/xlink" xlink:type="simple"><!--PageBreak--><person-group><name name-style="western"><surname>Fowler</surname><given-names>HW</given-names></name></person-group> (<year>1946</year>)<article-title> A collection of fishes obtained in the Riu Kiu Islands by Captain Ernest R. Tinkham, A.U.S.</article-title><source>Proceedings of the Academy of Natural Sciences of Philadelphia </source><volume>98</volume>: <fpage>123</fpage>-<lpage>218</lpage>.</mixed-citation></ref><ref id="B12"><mixed-citation xmlns:xlink="http://www.w3.org/1999/xlink" xlink:type="simple"><person-group><name name-style="western"><surname>Klunzinger</surname><given-names>CB</given-names></name></person-group> (<year>1871</year>)<article-title> Synopsis der Fische des Rothen Meeres, Theil 2.</article-title><source>Verhandlungen der Zoologisch-Botanischen Gesellschaft zu Wien </source><volume>21</volume>: <fpage>441</fpage>-<lpage>668</lpage>.</mixed-citation></ref><ref id="B6"><mixed-citation xmlns:xlink="http://www.w3.org/1999/xlink" xlink:type="simple"><person-group><name name-style="western"><surname>Hansen</surname><given-names>PEH</given-names></name></person-group> (<year>1986</year>)<article-title> Revision of the tripterygiid fish genus <italic>Helcogramma</italic>, including descriptions of four new species.</article-title><source>Bulletin of Marine Sciences </source><volume>38</volume>: <fpage>313</fpage>-<lpage>354</lpage>.</mixed-citation></ref><ref id="B17"><mixed-citation xmlns:xlink="http://www.w3.org/1999/xlink" xlink:type="simple"><person-group><name name-style="western"><surname>Shen</surname><given-names>SC</given-names></name><name name-style="western"><surname>Wu</surname><given-names>KY</given-names></name></person-group> (<year>1994</year>)<article-title> A revision of the tripterygiid fishes from coastal waters of Taiwan with descriptions of two new genera and five new species.</article-title><source>Acta Zoologica Taiwanica </source><volume>5</volume>: <fpage>1</fpage>-<lpage>32</lpage>.</mixed-citation></ref><ref id="B4"><mixed-citation xmlns:xlink="http://www.w3.org/1999/xlink" xlink:type="simple"><person-group><name name-style="western"><surname>Fricke</surname><given-names>R </given-names></name></person-group> (<year>1997</year>)<article-title> Tripterygiid fishes of the western and central Pacific, with descriptions of 15 new species, including an annotated checklist of world Tripterygiidae (Teleostei).</article-title><source>Theses Zoologicae </source><volume>29</volume>: <fpage>1</fpage>-<lpage>607</lpage>.</mixed-citation></ref></ref-list></tp:taxon-treatment>
