# Supplementary material for: A new species of the genus Helcogramma (Blenniiformes, Tripterygiidae) from Taiwan
Source: Zookeys. 2012 Aug 21;(216):57–72. doi: 10.3897/zookeys.216.3407 (PMC3426895; doi:10.3897/zookeys.216.3407)
Supplement: XML Treatment for Helcogramma inclinata [file zookeys.216.3407-treatment3.xml]

<!DOCTYPE tp:taxon-treatment
  PUBLIC "-//TaxonX//DTD Taxonomic Treatment Publishing DTD v0 20100105//EN" "tax-treatment-NSO.dtd">
<tp:taxon-treatment xmlns:tp="http://www.plazi.org/taxpub"><tp:treatment-meta><mixed-citation publication-type="journal"><person-group><name><surname>Chiang</surname><given-names>Min-Chia</given-names></name><name><surname>Chen</surname><given-names>I-Shiung</given-names></name></person-group><article-title>A new species of the genus 
                    <italic>Helcogramma</italic> (Blenniiformes, Tripterygiidae) from Taiwan
                </article-title><source>Zookeys</source><day>21</day><month>8</month><year>2012</year><volume>2012</volume><issue>216</issue><fpage>57</fpage><lpage>72</lpage><pub-id pub-id-type="doi">10.3897/zookeys.216.3407</pub-id></mixed-citation></tp:treatment-meta><tp:nomenclature><tp:taxon-name>
                        <tp:taxon-name-part taxon-name-part-type="genus">Helcogramma</tp:taxon-name-part>
                        <tp:taxon-name-part taxon-name-part-type="species">inclinata</tp:taxon-name-part>
                    <object-id xmlns:xlink="http://www.w3.org/1999/xlink" xlink:type="simple">http://species-id.net/wiki/Helcogramma_inclinata</object-id>
								</tp:taxon-name><tp:taxon-authority>(Fowler, 1946)</tp:taxon-authority><xref ref-type="fig" rid="F3">Fig. 3b</xref><tp:nomenclature-citation-list><tp:nomenclature-citation><tp:taxon-name>Enneapterygius inclinatus</tp:taxon-name><comment><xref ref-type="bibr" rid="B3">Fowler 1946</xref>: 190 (Type locality: Aguni shima, Riu Kiu Island).</comment></tp:nomenclature-citation><tp:nomenclature-citation><tp:taxon-name>Helcogramma habena</tp:taxon-name><comment><xref ref-type="bibr" rid="B19">Williams and McCormick 1990</xref>: 1026 (Type locality: Philippines)</comment></tp:nomenclature-citation><tp:nomenclature-citation><tp:taxon-name>Helcogramma habena</tp:taxon-name><comment>: <xref ref-type="bibr" rid="B17">Shen and Wu 1994</xref>: 19.</comment></tp:nomenclature-citation><tp:nomenclature-citation><tp:taxon-name>Helcogramma inclinatum</tp:taxon-name><comment>: <xref ref-type="bibr" rid="B4">Fricke 1997</xref>: 446.</comment></tp:nomenclature-citation><tp:nomenclature-citation><tp:taxon-name>Helcogramma inclinata</tp:taxon-name><comment>: <xref ref-type="bibr" rid="B18">Williams and Howe 2003</xref>: 164.</comment></tp:nomenclature-citation></tp:nomenclature-citation-list></tp:nomenclature><tp:treatment-sec sec-type="Material Examined for Description"><title>Material Examined for Description.</title><p>NTOU-P 2009-06-050, 1 specimen, 29.0 mm SL, Chenggong Township, Taitung County, Taiwan, 6 m depth, J. H. Huang, 12 June 2006; NTOU-P 2009-06-051, 2 specimens, 30.6 and 32.2 mm SL, Chenggong Township, Taitung County, Taiwan, 6-9 m depth, M. C. Chiang and I-S. Chen, 19 Aug 2006; NTOU-P 2009-06-052, 1 specimen, 37.5 mm SL, Ma-gang, Taipei County, Taiwan, 5-8 m depth, M. C. Chiang et al., 1 Sep 2006; NTOU-P 2009-06-053, 2 specimens, 33.4 and 36.3 mm SL, NW shore of Liouciou Township, Pingtung County, Taiwan, 5-12 m depth, M. C. Chiang et al., 8 July 2007; NTOU-P 2009-06-054, 2 specimens , 33.4 and 35.3 mm SL, Nan-ren-road Ferry, Pingtung County, Taiwan, 5-10 m depth, M. C. Chiang et al., 19 July 2007; NTOU-P 2009-06-055, 1 specimen, 34.2 mm SL, Feng-chui-sha, Hengchun Township, Pingtung County, Taiwan, 1-3 m depth, M. C. Chiang et al., 3 June 2008; NTOU-P 2009-06-056, 2 specimens, 30.2 and 34.3 mm SL, Xian-jiao-wan, Pingtung County, Taiwan, 9 m depth, M. C. Chiang and W. H. Li, 8 Sep 2008; NTOU-P 2009-06-057, 2 specimens, 29.0 and 30.9 mm SL, Wan-Li-Tong, Pingtung County, Taiwan, 6 m depth, M. C. Chiang and W. H. Li, 10 Sep 2008.</p></tp:treatment-sec><tp:treatment-sec sec-type="Description"><title>Description.</title><p>D III, XIV-XV (modally XV), 10-11. A I, 20-22 (usually 21-22). Lateral line with 25-32 pored scales. Dentary pore pattern 7-10+5-7+7-11 (modally 8+6+8). Supraorbital cirrus small and pointed. Nasal cirrus simple and slender. First dorsal-fin height almost equal to second dorsal-fin height. Nape scales present. Vertebrae 10+28-29. Head mottled red to reddish brown, a white or blue line extending from tip of the upper jaw to dorsal angle of the preopercle; males with dark brown or black mask on lower half of head and the the blusish white line beneath eye conspicuous. Body with 7-8 reddish brown to brown oblique single bars or Y-shaped markings; males with more densely scattered melanophores over body. Dorsal fin with alternating white and reddish brown bands on spines and rays, many tiny melanophores speckled on membrane especially near the basal and marginal parts of fins. Anal fin gray or yellowish brown to black. Caudal fin translucent with dusky area basally and distally on center of fin.</p></tp:treatment-sec><tp:treatment-sec sec-type="Distribution"><title>Distribution.</title><p>This species has been recorded from the northeastern, eastern and southern shores of Taiwan, Ryukyu Islands, and the northern Philippines (<xref ref-type="bibr" rid="B4">Fricke 1997</xref>; <xref ref-type="bibr" rid="B18">Williams and Howe 2003</xref>).</p></tp:treatment-sec><tp:treatment-sec sec-type="Remarks"><title>Remarks.</title><p><italic><tp:taxon-name>Helcogramma inclinata</tp:taxon-name></italic> was regarded as a junior synonym of <italic><tp:taxon-name>Helcogramma hudsoni</tp:taxon-name></italic> (<xref ref-type="bibr" rid="B11">Jordan and Seale 1906</xref>) by <xref ref-type="bibr" rid="B6">Hansen (1986)</xref>. However, it had been recognised as a valid species and a senior synonym of <italic><tp:taxon-name>Helcogramma habena</tp:taxon-name></italic> (Williams &amp; McCormick, 1990) by <xref ref-type="bibr" rid="B4">Fricke (1997)</xref> and <xref ref-type="bibr" rid="B18">Williams and Howe (2003)</xref>.</p></tp:treatment-sec><tp:treatment-sec><!--Section generated to contain objects referenced in tp:taxon-treatment.--><fig id="F3" position="float" orientation="portrait"><label>Figure 3.</label><caption><p>Specimen photographs of <bold>a</bold> <italic><tp:taxon-name>Helcogramma fuscipectoris</tp:taxon-name></italic>, NTOU-P 2009-06-063, male, 20.8 mm SL, Chenggong, Taitung, Taiwan <bold>b</bold> <italic><tp:taxon-name>Helcogramma inclinata</tp:taxon-name></italic>, NTOU-P 2009-06-054, male, 35.3 mm SL, Nan-ren-road, Pingtung, Taiwan <bold>c</bold> <italic><tp:taxon-name>Helcogramma rhinoceros</tp:taxon-name></italic>, NTOU-P 2009-06-043, 29.6 m SL, Feng-chui-sha, Pingtung, Taiwan <bold>d</bold> <italic><tp:taxon-name>Helcogramma striata</tp:taxon-name></italic>, NTOU-P 2009-06-048, 27.4 mm SL, Chuan-fan-shi, Pingtung, Taiwan <bold>e</bold> <italic><tp:taxon-name>Helcogramma trigloides</tp:taxon-name></italic>, male, 31.2 mm SL, Efate Island, Vanuatu, photograph by JT Williams.</p></caption><graphic xmlns:xlink="http://www.w3.org/1999/xlink" xlink:href="ZooKeys-216-057-g003.jpg" position="float" orientation="portrait" xlink:type="simple"/></fig></tp:treatment-sec><ref-list><ref id="B3"><mixed-citation xmlns:xlink="http://www.w3.org/1999/xlink" xlink:type="simple"><!--PageBreak--><person-group><name name-style="western"><surname>Fowler</surname><given-names>HW</given-names></name></person-group> (<year>1946</year>)<article-title> A collection of fishes obtained in the Riu Kiu Islands by Captain Ernest R. Tinkham, A.U.S.</article-title><source>Proceedings of the Academy of Natural Sciences of Philadelphia </source><volume>98</volume>: <fpage>123</fpage>-<lpage>218</lpage>.</mixed-citation></ref><ref id="B19"><mixed-citation xmlns:xlink="http://www.w3.org/1999/xlink" xlink:type="simple"><person-group><name name-style="western"><surname>Williams</surname><given-names>JT</given-names></name><name name-style="western"><surname>McCormick</surname><given-names>CJ</given-names></name></person-group> (<year>1990</year>)<article-title> Two new species of the triplefin genus <italic>Helcogramma</italic> (Tripterygiidae) from the western Pacific Ocean.</article-title><source>Copeia </source><volume>1990</volume>: <fpage>1020</fpage>-<lpage>1030</lpage>. doi: <ext-link ext-link-type="uri" xlink:href="http://dx.doi.org/10.2307/1446485" xlink:type="simple">10.2307/1446485</ext-link></mixed-citation></ref><ref id="B17"><mixed-citation xmlns:xlink="http://www.w3.org/1999/xlink" xlink:type="simple"><person-group><name name-style="western"><surname>Shen</surname><given-names>SC</given-names></name><name name-style="western"><surname>Wu</surname><given-names>KY</given-names></name></person-group> (<year>1994</year>)<article-title> A revision of the tripterygiid fishes from coastal waters of Taiwan with descriptions of two new genera and five new species.</article-title><source>Acta Zoologica Taiwanica </source><volume>5</volume>: <fpage>1</fpage>-<lpage>32</lpage>.</mixed-citation></ref><ref id="B4"><mixed-citation xmlns:xlink="http://www.w3.org/1999/xlink" xlink:type="simple"><person-group><name name-style="western"><surname>Fricke</surname><given-names>R </given-names></name></person-group> (<year>1997</year>)<article-title> Tripterygiid fishes of the western and central Pacific, with descriptions of 15 new species, including an annotated checklist of world Tripterygiidae (Teleostei).</article-title><source>Theses Zoologicae </source><volume>29</volume>: <fpage>1</fpage>-<lpage>607</lpage>.</mixed-citation></ref><ref id="B18"><mixed-citation xmlns:xlink="http://www.w3.org/1999/xlink" xlink:type="simple"><person-group><name name-style="western"><surname>Williams</surname><given-names>JT</given-names></name><name name-style="western"><surname>Howe</surname><given-names>JC</given-names></name></person-group> (<year>2003</year>)<article-title> Seven species of the triplefin fish genus <italic>Helcogramma</italic> (Tripterygiidae) from the Indo-Pacific.</article-title><source>Aqua, Journal of Ichthyology and Aquatic Biology </source><volume>7</volume> (<issue>4</issue>): <fpage>151</fpage>-<lpage>176</lpage>.</mixed-citation></ref><ref id="B11"><mixed-citation xmlns:xlink="http://www.w3.org/1999/xlink" xlink:type="simple"><person-group><name name-style="western"><surname>Jordan</surname><given-names>DS</given-names></name><name name-style="western"><surname>Seale</surname><given-names>A</given-names></name></person-group> (<year>1906</year>)<article-title> The Fishes of Samoa. Description of the species found in the archipelago, with a provisional check-list of the fishes of Oceania.</article-title><source>Bulletin of the Bureau of Fisheries </source><volume>25</volume>: <fpage>173</fpage>-<lpage>455</lpage>.</mixed-citation></ref><ref id="B6"><mixed-citation xmlns:xlink="http://www.w3.org/1999/xlink" xlink:type="simple"><person-group><name name-style="western"><surname>Hansen</surname><given-names>PEH</given-names></name></person-group> (<year>1986</year>)<article-title> Revision of the tripterygiid fish genus <italic>Helcogramma</italic>, including descriptions of four new species.</article-title><source>Bulletin of Marine Sciences </source><volume>38</volume>: <fpage>313</fpage>-<lpage>354</lpage>.</mixed-citation></ref></ref-list></tp:taxon-treatment>
