# Supplementary material for: A new species of the genus Helcogramma (Blenniiformes, Tripterygiidae) from Taiwan
Source: Zookeys. 2012 Aug 21;(216):57–72. doi: 10.3897/zookeys.216.3407 (PMC3426895; doi:10.3897/zookeys.216.3407)
Supplement: XML Treatment for Helcogramma rhinoceros [file zookeys.216.3407-treatment4.xml]

<!DOCTYPE tp:taxon-treatment
  PUBLIC "-//TaxonX//DTD Taxonomic Treatment Publishing DTD v0 20100105//EN" "tax-treatment-NSO.dtd">
<tp:taxon-treatment xmlns:tp="http://www.plazi.org/taxpub"><tp:treatment-meta><mixed-citation publication-type="journal"><person-group><name><surname>Chiang</surname><given-names>Min-Chia</given-names></name><name><surname>Chen</surname><given-names>I-Shiung</given-names></name></person-group><article-title>A new species of the genus 
                    <italic>Helcogramma</italic> (Blenniiformes, Tripterygiidae) from Taiwan
                </article-title><source>Zookeys</source><day>21</day><month>8</month><year>2012</year><volume>2012</volume><issue>216</issue><fpage>57</fpage><lpage>72</lpage><pub-id pub-id-type="doi">10.3897/zookeys.216.3407</pub-id></mixed-citation></tp:treatment-meta><tp:nomenclature><tp:taxon-name>
                        <tp:taxon-name-part taxon-name-part-type="genus">Helcogramma</tp:taxon-name-part>
                        <tp:taxon-name-part taxon-name-part-type="species">rhinoceros</tp:taxon-name-part>
                    <object-id xmlns:xlink="http://www.w3.org/1999/xlink" xlink:type="simple">http://species-id.net/wiki/Helcogramma_rhinoceros</object-id>
								</tp:taxon-name><tp:taxon-authority>Hansen, 1986</tp:taxon-authority><xref ref-type="fig" rid="F3">Fig. 3c</xref><tp:nomenclature-citation-list><tp:nomenclature-citation><tp:taxon-name>Helcogramma rhinoceros</tp:taxon-name><comment><xref ref-type="bibr" rid="B6">Hansen 1986</xref>: 344 (Type locality: Putic Island, Philippines).</comment></tp:nomenclature-citation><tp:nomenclature-citation><tp:taxon-name>Helcogramma rhinoceros</tp:taxon-name><comment>: <xref ref-type="bibr" rid="B4">Fricke 1997</xref>: 467.</comment></tp:nomenclature-citation></tp:nomenclature-citation-list></tp:nomenclature><tp:treatment-sec sec-type="Material Examined for Description"><title>Material Examined for Description.</title><p>USNM 222370, holotype, 27.5 mm SL, N.W. Putic Island, Palawan province, Philippines, V. G. Springer, 22 May 1978; NTOU-P 2009-06-043, 1 male, 29.6 m SL, Feng-chui-sha, Hengchun Township, Pingtung County, Taiwan, 9 m depth, M. C. Chiang et al., 20 July 2007.</p></tp:treatment-sec><tp:treatment-sec sec-type="Description"><title>Description.</title><p>D III, XIV-XV, 10-11. A I, 20. Lateral line with 19-22 pored scales. Dentary pore pattern 4+1+4. Supraorbital cirrus small and pointed. Nasal cirrus simple and slender. First dorsal-fin height equal to second dorsal-fin height. Vertebrae 11+26. Males with a proboscis-like dermal prolongation on tip of upper lip. Head of males orange above; head below level of eye, including upper lip and its extension, black; black pigment extending onto basal portion of pectoral fin. A yellowish or bluish white line extending along edge of black mask from upper rim of upper jaw to opercle and onto pectoral-fin base. Body pale yellow with indistinct H-shaped yellowish orange to orange markings. In males, H-shaped markings diffuse, narrow pale saddle marks extending discontinuously from dorsum to midline and below. A row of reddish blotches present along lateral midline, yellowish orange spots present at dorsal-fin base, and a dark blotch comprising densely packed melanophores present at posterior base of first dorsal fin and at anterior base of second dorsal fin. Dorsal-fin spines and rays orange near distal margin of fin; membranes yellowish orange on basal half and spotted with small melanophores on distal half. Uppermost pectoral-fin rays translucent, lowermost grayish or blackish. Anal fin orange. Caudal fin pale red and semi-translucent. Colour pattern of females based on <xref ref-type="bibr" rid="B6">Hansen (1986)</xref>: head and body overall lighter than males; body with same pigment pattern as males; head without dark mask but with irregular scattered melanophores on face and diffuse band from eye onto upper lip.</p></tp:treatment-sec><tp:treatment-sec sec-type="Distribution"><title>Distribution.</title><p>One specimen was collected in this study at a depth of 9 m from southern Taiwan. This species previously has been recorded from the Philippines, Thailand, Indonesia, Solomon Islands, and Vanuatu (<xref ref-type="bibr" rid="B6">Hansen 1986</xref>; <xref ref-type="bibr" rid="B4">Fricke 1997</xref>).</p></tp:treatment-sec><tp:treatment-sec sec-type="Remarks"><title>Remarks.</title><p>This species is recorded herein for the first time in Taiwanese waters.<!--PageBreak--></p></tp:treatment-sec><tp:treatment-sec><!--Section generated to contain objects referenced in tp:taxon-treatment.--><fig id="F3" position="float" orientation="portrait"><label>Figure 3.</label><caption><p>Specimen photographs of <bold>a</bold> <italic><tp:taxon-name>Helcogramma fuscipectoris</tp:taxon-name></italic>, NTOU-P 2009-06-063, male, 20.8 mm SL, Chenggong, Taitung, Taiwan <bold>b</bold> <italic><tp:taxon-name>Helcogramma inclinata</tp:taxon-name></italic>, NTOU-P 2009-06-054, male, 35.3 mm SL, Nan-ren-road, Pingtung, Taiwan <bold>c</bold> <italic><tp:taxon-name>Helcogramma rhinoceros</tp:taxon-name></italic>, NTOU-P 2009-06-043, 29.6 m SL, Feng-chui-sha, Pingtung, Taiwan <bold>d</bold> <italic><tp:taxon-name>Helcogramma striata</tp:taxon-name></italic>, NTOU-P 2009-06-048, 27.4 mm SL, Chuan-fan-shi, Pingtung, Taiwan <bold>e</bold> <italic><tp:taxon-name>Helcogramma trigloides</tp:taxon-name></italic>, male, 31.2 mm SL, Efate Island, Vanuatu, photograph by JT Williams.</p></caption><graphic xmlns:xlink="http://www.w3.org/1999/xlink" xlink:href="ZooKeys-216-057-g003.jpg" position="float" orientation="portrait" xlink:type="simple"/></fig></tp:treatment-sec><ref-list><ref id="B6"><mixed-citation xmlns:xlink="http://www.w3.org/1999/xlink" xlink:type="simple"><person-group><name name-style="western"><surname>Hansen</surname><given-names>PEH</given-names></name></person-group> (<year>1986</year>)<article-title> Revision of the tripterygiid fish genus <italic>Helcogramma</italic>, including descriptions of four new species.</article-title><source>Bulletin of Marine Sciences </source><volume>38</volume>: <fpage>313</fpage>-<lpage>354</lpage>.</mixed-citation></ref><ref id="B4"><mixed-citation xmlns:xlink="http://www.w3.org/1999/xlink" xlink:type="simple"><person-group><name name-style="western"><surname>Fricke</surname><given-names>R </given-names></name></person-group> (<year>1997</year>)<article-title> Tripterygiid fishes of the western and central Pacific, with descriptions of 15 new species, including an annotated checklist of world Tripterygiidae (Teleostei).</article-title><source>Theses Zoologicae </source><volume>29</volume>: <fpage>1</fpage>-<lpage>607</lpage>.</mixed-citation></ref></ref-list></tp:taxon-treatment>
