# Supplementary material for: A new species of the genus Helcogramma (Blenniiformes, Tripterygiidae) from Taiwan
Source: Zookeys. 2012 Aug 21;(216):57–72. doi: 10.3897/zookeys.216.3407 (PMC3426895; doi:10.3897/zookeys.216.3407)
Supplement: XML Treatment for Helcogramma striata [file zookeys.216.3407-treatment5.xml]

<!DOCTYPE tp:taxon-treatment
  PUBLIC "-//TaxonX//DTD Taxonomic Treatment Publishing DTD v0 20100105//EN" "tax-treatment-NSO.dtd">
<tp:taxon-treatment xmlns:tp="http://www.plazi.org/taxpub"><tp:treatment-meta><mixed-citation publication-type="journal"><person-group><name><surname>Chiang</surname><given-names>Min-Chia</given-names></name><name><surname>Chen</surname><given-names>I-Shiung</given-names></name></person-group><article-title>A new species of the genus 
                    <italic>Helcogramma</italic> (Blenniiformes, Tripterygiidae) from Taiwan
                </article-title><source>Zookeys</source><day>21</day><month>8</month><year>2012</year><volume>2012</volume><issue>216</issue><fpage>57</fpage><lpage>72</lpage><pub-id pub-id-type="doi">10.3897/zookeys.216.3407</pub-id></mixed-citation></tp:treatment-meta><tp:nomenclature><tp:taxon-name>
                        <tp:taxon-name-part taxon-name-part-type="genus">Helcogramma</tp:taxon-name-part>
                        <tp:taxon-name-part taxon-name-part-type="species">striata</tp:taxon-name-part>
                    <object-id xmlns:xlink="http://www.w3.org/1999/xlink" xlink:type="simple">http://species-id.net/wiki/Helcogramma_striata</object-id>
								</tp:taxon-name><tp:taxon-authority>Hansen, 1986</tp:taxon-authority><xref ref-type="fig" rid="F3">Fig. 3d</xref><tp:nomenclature-citation-list><tp:nomenclature-citation><tp:taxon-name>Helcogramma striata</tp:taxon-name><comment><xref ref-type="bibr" rid="B6">Hansen 1986</xref>: 349 (Type locality: Toga Point rocks, Miyakejima, Izu Islands, Japan).</comment></tp:nomenclature-citation><tp:nomenclature-citation><tp:taxon-name>Helcogramma striata</tp:taxon-name><comment>:<xref ref-type="bibr" rid="B17">Shen and Wu 1994</xref>: 22.</comment></tp:nomenclature-citation><tp:nomenclature-citation><tp:taxon-name>Helcogramma striatum</tp:taxon-name><comment>:<xref ref-type="bibr" rid="B4">Fricke 1997</xref>: 480.</comment></tp:nomenclature-citation><tp:nomenclature-citation><tp:taxon-name>Helcogramma striata</tp:taxon-name><comment>:<xref ref-type="bibr" rid="B9">Holleman 2007</xref>: 77.</comment></tp:nomenclature-citation></tp:nomenclature-citation-list></tp:nomenclature><tp:treatment-sec sec-type="Material Examined for Description"><title>Material Examined for Description.</title><p>USNM 221667, holotype, 41.0 mm SL, Toga Point Rocks, Miyakejima, Izu Island, Japan, <named-content xmlns:xlink="http://www.w3.org/1999/xlink" content-type="dwc:verbatimCoordinates" xlink:type="simple">34°07'N, 139°30'E</named-content>, 1-3 m depth, P. E. Hadley and L. Cuyvers, 10 July 1977; NTOU-P 2009-06-044, 1 specimen, 20.5 mm SL, Wan-li-tong, Pingtung County, Taiwan, 6-9 m depth, M. C. Chiang et al., 14 Sep 2006; NTOU-P 2009-06-045, 1 specimen, 22.1 mm SL, Ho-bi-hu, Pingtung County, Taiwan, 12 m depth, M. C. Chiang and J. H. Huang, 2 June 2008; NTOU-P 2009-06-046, 1 specimen, 26.2 mm SL, Shan-hai, Pingtung County, Taiwan, 6-10 m depth, M. C. Chiang and J. H. Huang, 16 July 2008; NTOU-P 2009-06-047, 3 specimens, 25.5-26.4 mm SL, Xian-jiao-wan, Pingtung County, Taiwan, 9 m depth, M. C. Chiang and W. H. Li, 8 Sep 2008; NTOU-P 2009-06-048, 1 specimen, 27.4 mm SL, Chuan-fan-shi, Pingtung County, Taiwan, 9 m depth, M. C. Chiang and W. H. Li, 8 Sep 2008; NTOU-P 2009-06-049, 1 specimen, 21.6 mm SL, Hong-chai-keng, Pingtung County, Taiwan, 6-8 m depth, M. C. Chiang et al., 9 Sep 2008; NTOUP 201202-007, 1 male, 28.2 mm SL, Hong-chai-keng, Pingtung County, Taiwan, 9 m depth, M. C. Chiang et al., 5 Sep 2009; NTOUP 201202-008, 1 specimen, 28.5 mm SL, Nan-wan, Pingtung County, Taiwan, 10-12 m depth, M. C. Chiang et al., 27 May 2010.</p></tp:treatment-sec><tp:treatment-sec sec-type="Description"><title>Description.</title><p>D III, XIV-XV (modally XIV), 10-11 (modally 11). A I, 20-21 (modally 21). Lateral line with 18-20 (modally 18) pored scales. Dentary pore pattern 3+2+3. Supraorbital cirrus absent. Nasal cirrus simple and slender. First dorsal fin about half height of second dorsal fin. Vertebrae 10+27-28. Males and females with similar colour pattern. A characteristic colour pattern of three bluish white stripes along side of body: dorsalmost stripe originating over top of eye, extending backward along bases of dorsal fins; middle stripe originating on snout, extending through eye and terminating at caudal-fin base; ventralmost stripe originating on lips, extending across cheek and pectoral-fin base, and ending on ventral part of caudal peduncle. Dorsal part of head and body above ventralmost stripe red; body below ventral stripe gray or pink to white. Body with row of bluish or grayish white spots between middle and ventral stripes. Dorsal-fin elements and basal membranes reddish. Anal fin red. Caudal fin with red extending from body onto middle portion of fin.</p></tp:treatment-sec><tp:treatment-sec sec-type="Distribution"><title>Distribution.</title><p>The specimens described herein were collected at depths of 6-12 m from southern Taiwan. This species has been recorded in shallow waters of 1-20 m depth from the southern tip of Taiwan, Ryukyu Islands, Japan, Philippines, Sri Lanka, Australia, Thailand, Indonesia, Timor Sea, Papua New Guinea, Solomon Islands, Vanuatu, Fiji, Kiribati, and Line Islands (<xref ref-type="bibr" rid="B4">Fricke 1997</xref>).</p></tp:treatment-sec><tp:treatment-sec><!--Section generated to contain objects referenced in tp:taxon-treatment.--><fig id="F3" position="float" orientation="portrait"><label>Figure 3.</label><caption><p>Specimen photographs of <bold>a</bold> <italic><tp:taxon-name>Helcogramma fuscipectoris</tp:taxon-name></italic>, NTOU-P 2009-06-063, male, 20.8 mm SL, Chenggong, Taitung, Taiwan <bold>b</bold> <italic><tp:taxon-name>Helcogramma inclinata</tp:taxon-name></italic>, NTOU-P 2009-06-054, male, 35.3 mm SL, Nan-ren-road, Pingtung, Taiwan <bold>c</bold> <italic><tp:taxon-name>Helcogramma rhinoceros</tp:taxon-name></italic>, NTOU-P 2009-06-043, 29.6 m SL, Feng-chui-sha, Pingtung, Taiwan <bold>d</bold> <italic><tp:taxon-name>Helcogramma striata</tp:taxon-name></italic>, NTOU-P 2009-06-048, 27.4 mm SL, Chuan-fan-shi, Pingtung, Taiwan <bold>e</bold> <italic><tp:taxon-name>Helcogramma trigloides</tp:taxon-name></italic>, male, 31.2 mm SL, Efate Island, Vanuatu, photograph by JT Williams.</p></caption><graphic xmlns:xlink="http://www.w3.org/1999/xlink" xlink:href="ZooKeys-216-057-g003.jpg" position="float" orientation="portrait" xlink:type="simple"/></fig></tp:treatment-sec><ref-list><ref id="B6"><mixed-citation xmlns:xlink="http://www.w3.org/1999/xlink" xlink:type="simple"><person-group><name name-style="western"><surname>Hansen</surname><given-names>PEH</given-names></name></person-group> (<year>1986</year>)<article-title> Revision of the tripterygiid fish genus <italic>Helcogramma</italic>, including descriptions of four new species.</article-title><source>Bulletin of Marine Sciences </source><volume>38</volume>: <fpage>313</fpage>-<lpage>354</lpage>.</mixed-citation></ref><ref id="B17"><mixed-citation xmlns:xlink="http://www.w3.org/1999/xlink" xlink:type="simple"><person-group><name name-style="western"><surname>Shen</surname><given-names>SC</given-names></name><name name-style="western"><surname>Wu</surname><given-names>KY</given-names></name></person-group> (<year>1994</year>)<article-title> A revision of the tripterygiid fishes from coastal waters of Taiwan with descriptions of two new genera and five new species.</article-title><source>Acta Zoologica Taiwanica </source><volume>5</volume>: <fpage>1</fpage>-<lpage>32</lpage>.</mixed-citation></ref><ref id="B4"><mixed-citation xmlns:xlink="http://www.w3.org/1999/xlink" xlink:type="simple"><person-group><name name-style="western"><surname>Fricke</surname><given-names>R </given-names></name></person-group> (<year>1997</year>)<article-title> Tripterygiid fishes of the western and central Pacific, with descriptions of 15 new species, including an annotated checklist of world Tripterygiidae (Teleostei).</article-title><source>Theses Zoologicae </source><volume>29</volume>: <fpage>1</fpage>-<lpage>607</lpage>.</mixed-citation></ref><ref id="B9"><mixed-citation xmlns:xlink="http://www.w3.org/1999/xlink" xlink:type="simple"><person-group><name name-style="western"><surname>Holleman</surname><given-names>W</given-names></name></person-group> (<year>2007</year>)<article-title> Fishes of the genus <italic>Helcogramma</italic> (Blennioidei: Tripterygiidae) in the Western Indian Ocean, Including Sri Lanka, with descriptions of four new species.</article-title><source>Smithiana Bulletin </source><volume>7</volume>: <fpage>51</fpage>-<lpage>81</lpage>.</mixed-citation></ref></ref-list></tp:taxon-treatment>
