# Supplementary material for: A new species of the genus Helcogramma (Blenniiformes, Tripterygiidae) from Taiwan
Source: Zookeys. 2012 Aug 21;(216):57–72. doi: 10.3897/zookeys.216.3407 (PMC3426895; doi:10.3897/zookeys.216.3407)
Supplement: XML Treatment for Helcogramma trigloides [file zookeys.216.3407-treatment6.xml]

<!DOCTYPE tp:taxon-treatment
  PUBLIC "-//TaxonX//DTD Taxonomic Treatment Publishing DTD v0 20100105//EN" "tax-treatment-NSO.dtd">
<tp:taxon-treatment xmlns:tp="http://www.plazi.org/taxpub"><tp:treatment-meta><mixed-citation publication-type="journal"><person-group><name><surname>Chiang</surname><given-names>Min-Chia</given-names></name><name><surname>Chen</surname><given-names>I-Shiung</given-names></name></person-group><article-title>A new species of the genus 
                    <italic>Helcogramma</italic> (Blenniiformes, Tripterygiidae) from Taiwan
                </article-title><source>Zookeys</source><day>21</day><month>8</month><year>2012</year><volume>2012</volume><issue>216</issue><fpage>57</fpage><lpage>72</lpage><pub-id pub-id-type="doi">10.3897/zookeys.216.3407</pub-id></mixed-citation></tp:treatment-meta><tp:nomenclature><tp:taxon-name>
                        <tp:taxon-name-part taxon-name-part-type="genus">Helcogramma</tp:taxon-name-part>
                        <tp:taxon-name-part taxon-name-part-type="species">trigloides</tp:taxon-name-part>
                    <object-id xmlns:xlink="http://www.w3.org/1999/xlink" xlink:type="simple">http://species-id.net/wiki/Helcogramma_trigloides</object-id>
								</tp:taxon-name><tp:taxon-authority>(Bleeker, 1858)</tp:taxon-authority><xref ref-type="fig" rid="F3">Fig. 3e</xref><tp:nomenclature-citation-list><tp:nomenclature-citation><tp:taxon-name>Tripterygion trigloides</tp:taxon-name><comment><xref ref-type="bibr" rid="B1">Bleeker 1858</xref>: 234 (Type locality: Biliton Occidentalis, Indonesia).</comment></tp:nomenclature-citation><tp:nomenclature-citation><tp:taxon-name>Helcogramma trigloides</tp:taxon-name><comment>: <xref ref-type="bibr" rid="B4">Fricke 1997</xref>: 489 (Neotype locality: Port Narevin, Erromango Island, Vanuatu).</comment></tp:nomenclature-citation><tp:nomenclature-citation><tp:taxon-name>Helcogramma trigloides</tp:taxon-name><comment>: <xref ref-type="bibr" rid="B6">Hansen 1986</xref>: 351.</comment></tp:nomenclature-citation></tp:nomenclature-citation-list></tp:nomenclature><tp:treatment-sec sec-type="Material Examined for Description"><title>Material Examined for Description.</title><p>USNM 343890, Neotype, 33.3 mm SL, Port Narevin, Erromange Island, Vanuatu, 0-6 m depth, J. T. Williams et al., 28 May 1996.</p></tp:treatment-sec><tp:treatment-sec sec-type="Description"><title>Description.</title><p>D III, XIII, 9. A I, 18. Lateral line with 24 pored scales. Dentary pore pattern 3+3+3. Supraorbital cirrus small and semi-rounded. Nasal cirrus slender. First dorsal fin lower in height than second. Based on colour photo from Efate Island, Vanuatu by Jeffrey T. Williams. Body blackish green with indistinct black bars. Males with black mask on lower half of head below eye and a bluish white line extending from corner of mouth onto preopercle. Pectoral-fin base with yellow splotch and bluish white marks; a red blotch on lower base of pectoral fin and bases of ventralmost few rays. All fins dusky to black.</p></tp:treatment-sec><tp:treatment-sec sec-type="Distribution"><title>Distribution.</title><p>Although there are no specimens of this species in Taiwanese museums or other institutions, it has been recorded from the eastern shore of Taiwan (Fricke, 1997) and from Malaysia, Thailand, Indonesia, Palau New Guinea, Solomon Islands, and Vanuatu (<xref ref-type="bibr" rid="B6">Hansen 1986</xref>; <xref ref-type="bibr" rid="B4">Fricke 1997</xref>).</p></tp:treatment-sec><tp:treatment-sec><!--Section generated to contain objects referenced in tp:taxon-treatment.--><fig id="F3" position="float" orientation="portrait"><label>Figure 3.</label><caption><p>Specimen photographs of <bold>a</bold> <italic><tp:taxon-name>Helcogramma fuscipectoris</tp:taxon-name></italic>, NTOU-P 2009-06-063, male, 20.8 mm SL, Chenggong, Taitung, Taiwan <bold>b</bold> <italic><tp:taxon-name>Helcogramma inclinata</tp:taxon-name></italic>, NTOU-P 2009-06-054, male, 35.3 mm SL, Nan-ren-road, Pingtung, Taiwan <bold>c</bold> <italic><tp:taxon-name>Helcogramma rhinoceros</tp:taxon-name></italic>, NTOU-P 2009-06-043, 29.6 m SL, Feng-chui-sha, Pingtung, Taiwan <bold>d</bold> <italic><tp:taxon-name>Helcogramma striata</tp:taxon-name></italic>, NTOU-P 2009-06-048, 27.4 mm SL, Chuan-fan-shi, Pingtung, Taiwan <bold>e</bold> <italic><tp:taxon-name>Helcogramma trigloides</tp:taxon-name></italic>, male, 31.2 mm SL, Efate Island, Vanuatu, photograph by JT Williams.</p></caption><graphic xmlns:xlink="http://www.w3.org/1999/xlink" xlink:href="ZooKeys-216-057-g003.jpg" position="float" orientation="portrait" xlink:type="simple"/></fig></tp:treatment-sec><ref-list><ref id="B1"><mixed-citation xmlns:xlink="http://www.w3.org/1999/xlink" xlink:type="simple"><person-group><name name-style="western"><surname>Bleeker</surname><given-names>P</given-names></name></person-group> (<year>1858</year>)<article-title> Vierde bijdrage tot de kennis der vischfauna van Biliton.</article-title><source>Natuurkundig Tijdschrift voor Nederlandsch-Indie, Batavia-Welte-vreden </source><volume>15</volume>: <fpage>219</fpage>-<lpage>240</lpage>.</mixed-citation></ref><ref id="B4"><mixed-citation xmlns:xlink="http://www.w3.org/1999/xlink" xlink:type="simple"><person-group><name name-style="western"><surname>Fricke</surname><given-names>R </given-names></name></person-group> (<year>1997</year>)<article-title> Tripterygiid fishes of the western and central Pacific, with descriptions of 15 new species, including an annotated checklist of world Tripterygiidae (Teleostei).</article-title><source>Theses Zoologicae </source><volume>29</volume>: <fpage>1</fpage>-<lpage>607</lpage>.</mixed-citation></ref><ref id="B6"><mixed-citation xmlns:xlink="http://www.w3.org/1999/xlink" xlink:type="simple"><person-group><name name-style="western"><surname>Hansen</surname><given-names>PEH</given-names></name></person-group> (<year>1986</year>)<article-title> Revision of the tripterygiid fish genus <italic>Helcogramma</italic>, including descriptions of four new species.</article-title><source>Bulletin of Marine Sciences </source><volume>38</volume>: <fpage>313</fpage>-<lpage>354</lpage>.</mixed-citation></ref></ref-list></tp:taxon-treatment>
